# Supplementary material for: Combinatorial effects of Zingiber officinale and Citrus limon juices: Hypolipidemic and antioxidant insights from in vivo, in vitro, and in silico investigations
Source: PLoS One. 2025 Sep 12;20(9):e0319721. doi: 10.1371/journal.pone.0319721 (PMC12431240; doi:10.1371/journal.pone.0319721)
Supplement: S1 File — This file includes individual sheets for each assay: total phenolic content, total flavonoid content, antioxidant assays (DPPH, ABTS, TAC, and FRAP), MDA quantification, lipid profile (TC, HDL, LDL, TG), atherogenic index of plasma (AIP), calculated ratios (LDL/HDL, TC/HDL, TG/HDL), and toxicity studies (acute toxicity and subacute toxicity). Each test is presented in a separate and clearly labeled worksheet to ensure clarity and reproducibility. (XLSX) [file pone.0319721.s001.xlsx]

## Sheet: TPC & FC
	Gallic acid calibration curve				Quercetin calibration curve
	Concentration (µg/ml)	Optical density			Concentration (µg/ml)	Optical density
	0	0.0000			0	0.0000
	1	0.0060			1	0.0094
	2	0.0157			2	0.0191
	4	0.0351			4	0.0385
	5	0.0448			5	0.0482
	10	0.0933			10	0.0967
	15	0.1418			15	0.1452
	20	0.1903			20	0.1937
	25	0.2388			25	0.2422
	30	0.2873			30	0.2907

## Sheet: Antioxidant activities
	Ginger juice (GJ)	Lemon juice (LJ)	Formulation (F)	Ascorbic acid
DPPH	37.18	44.05	46.04	41.06
	40.56	41.22	44.7	40.23
	38.99	43.23	44.06	39.03
ABTS	31.35	34.41	30.74	34.2
	32.94	33.15	32.59	35.38
	31.03	31.72	29.41	33.21
TAC	60.2	61.39	63.58	60.16
	56.77	57.14	62.82	59.27
	58.12	59.93	65.29	60.98
FRAP	75.91	75.39	78.97	76.39
	72.74	78.28	76.84	73.58
	75.11	77.04	77.91	75.37

## Sheet: MDA
		Control	Ox-LRP	GJ	LJ	F	BHA
	5	9.97	61.12	51.09	46.8	37.3	31.73
		10.04	65.03	54.8	45.27	40.56	34.39
		10.05	63.15	53.11	48.53	39.14	32.88
	12.5	9.97	61.22	46.27	42.95	34.44	28.69
		10.04	64.66	49.53	41.32	37.56	31.39
		10.05	63.15	48.2	44.73	36	29.92
	25	9.97	61.29	44.2	38.74	33.99	27.01
		10.04	64.3	43.27	41.15	33.9	28.02
		10.05	63.41	44.53	40.11	31.91	25.98
	50	9.97	63.21	41.51	35.8	31.12	23.99
		10.04	62.2	40.45	38.06	29.89	26.06
		10.05	60.59	38.84	37.14	28.99	24.95
	100	9.97	59.85	33.95	29.81	26.4	19.96
		10.04	62.11	32.79	32.08	27.21	21.84
		10.05	61.05	35.26	31.11	25.19	21.2
	200	9.97	60.1	30.11	26.91	22.81	20.14
		10.04	58.77	28.9	29.08	22	17.16
		10.05	61.13	30.99	28.01	21.19	19.1

## Sheet: Ratios
	Group	AIP	LDL/HDL	TC/HDL	TG/HDL
	NCG	0.420	0.651	1.454	0.752
		0.441	0.633	1.442	0.691
		0.428	0.642	1.443	0.704
	HCG	4.944	3.038	6.324	2.905
		4.968	3.180	6.132	3.087
		5.142	3.388	5.577	3.023
	GJTG1	3.019	2.057	4.139	1.497
		3.056	1.914	3.946	1.488
		3.194	2.104	4.185	1.602
	GJTG2	2.438	1.593	3.404	1.497
		2.303	1.648	3.378	1.488
		2.257	1.756	3.218	1.602
	LJTG1	2.558	1.922	3.478	1.701
		2.627	1.753	3.652	1.589
		2.540	1.803	3.566	1.665
	LJTG2	2.288	1.713	3.213	1.559
		2.211	1.686	3.334	1.502
		2.260	1.598	3.221	1.553
	FTG1	2.010	1.573	3.011	1.391
		2.040	1.478	3.010	1.343
		2.072	1.521	3.102	1.363
	FTG2	1.849	1.419	2.900	1.259
		1.828	1.374	2.766	1.197
		1.861	1.360	2.871	1.234
	ATG	1.599	1.235	2.581	1.089
		1.565	1.304	2.648	1.101
		1.609	1.238	2.547	1.142

## Sheet: TC_HDL_LDL_TG
	Group / Parameter (mg/dL)	TC	HDL	LDL	TG
	NCG	151.276	135.587	90.111	89.464
		131.816	140.362	93.651	103.026
		141.029	133.161	99.405	97.104
	HCG	622.08	109.984	369.781	272.152
		601.978	83.624	399.481	312.994
		565.524	99.421	367.794	259.914
	GJTG1	332.787	94.043	231.339	219.115
		324.42	110.652	255.689	215.668
		396.145	122.067	241.81	219.889
	GJTG2	325.326	119.024	251.707	208.501
		343.147	128.567	228.469	207.75
		329.042	123.161	264.018	202.61
	LJTG1	347.43	120.791	223.64	189.664
		325.834	126.148	225.921	167.063
		310.59	128.52	240.729	181.113
	LJTG2	311.101	141.174	220.466	170.773
		325.937	131.31	229.715	192.603
		351.293	122.589	247.454	189.231
	FTG1	285.698	117.519	226.753	180.208
		285.327	124.101	216.519	194.827
		305.706	135.76	221.125	201.289
	FTG2	307.347	141.703	209.301	191.615
		298.572	133.292	193.834	187.403
		283.213	132.871	217.311	204.261
	ATG	269.215	140.804	201.632	186.124
		278.178	138.161	202.848	206.279
		282.101	144.102	206.806	222.557

## Sheet: Acute toxicity
		Day	Group	Value 1	Value 2	Value 3
		J 1	Control	222.318	229.704	225.592
			G1	203.847	207.339	206.925
			G2	206.311	209.128	202.559
			G3	207.742	204.136	210.554
			G4	205.217	202.648	207.131
			G5	204.506	207.823	203.149
			G6	202.115	206.987	208.419
			G7	205.603	204.011	207.796
			G8	206.829	209.462	202.937
			G9	203.762	207.557	206.030
		Day	Group	Value 1	Value 2	Value 3
		J 7	Control	238.842	238.408	239.996
			G1	227.229	228.033	228.035
			G2	226.154	228.293	226.985
			G3	226.353	226.092	226.567
			G4	226.492	227.337	226.661
			G5	227.103	227.744	226.412
			G6	228.324	227.719	228.018
			G7	229.147	229.776	228.965
			G8	228.123	228.792	229.438
			G9	227.611	228.876	228.302
		Day	Group	Value 1	Value 2	Value 3
		J 14	Control	234.725	233.947	234.232
			G1	222.819	223.471	222.977
			G2	222.324	221.607	222.099
			G3	220.877	221.514	221.730
			G4	221.441	221.735	222.021
			G5	220.934	221.732	221.346
			G6	222.577	221.967	222.121
			G7	221.416	222.183	221.828
			G8	221.741	221.562	222.218
			G9	221.598	221.429	222.054
		Day	Group	Value 1	Value 2	Value 3
		J 21	Control	239.786	240.228	239.631
			G1	228.231	227.783	227.417
			G2	226.384	226.923	226.584
			G3	226.153	226.947	226.543
			G4	226.947	227.198	226.689
			G5	226.171	226.708	226.463
			G6	226.768	226.449	226.921
			G7	226.894	227.209	226.718
			G8	226.716	227.149	226.773
			G9	226.417	227.048	226.946

## Sheet: Subacute toxicity 
	Parameter	WBC (10 9/L)			RBC (10 12/L)			HGB (g/dL)			HCT (%)			MCV (fL)			MCH (pg)			MCHC (g/dL)			PLT (10 9/L)			MPV (fL)
	Group	Value 1	Value 2	Value 3	Value 1	Value 2	Value 3	Value 1	Value 2	Value 3	Value 1	Value 2	Value 3	Value 1	Value 2	Value 3	Value 1	Value 2	Value 3	Value 1	Value 2	Value 3	Value 1	Value 2	Value 3	Value 1	Value 2	Value 3
	Control	4.876	5.021	4.953	7.082	6.754	7.134	13.382	12.719	12.780	37.714	38.516	37.946	53.284	54.864	54.304	18.441	17.648	17.791	35.746	34.452	35.078	586.024	624.719	597.232	6.697	6.335	6.438
	G1	5.143	5.024	5.289	6.966	7.534	7.006	12.982	13.472	12.816	38.582	37.923	37.830	53.582	54.519	54.437	18.362	17.590	18.134	35.306	34.287	35.137	589.358	610.043	608.248	6.625	6.399	6.536
	G2	4.739	4.921	4.902	6.866	7.327	7.143	13.201	13.541	12.598	38.084	37.674	38.122	53.250	54.334	54.235	18.457	18.098	17.777	35.332	34.621	35.256	594.107	615.218	598.641	6.741	6.319	6.536
	G3	4.927	4.899	4.907	7.301	6.684	6.861	13.087	13.692	12.585	38.142	38.478	37.770	54.867	53.293	54.046	17.693	18.669	18.059	34.597	35.782	35.070	603.831	620.403	583.746	6.623	6.141	6.558
	G4	5.084	5.007	4.998	6.603	7.096	6.852	12.599	13.249	12.941	38.247	37.961	37.732	54.364	53.682	53.742	18.327	17.795	18.238	35.470	34.819	35.069	601.228	622.614	584.141	6.743	6.206	6.400
	G5	4.872	5.079	4.957	7.473	6.872	7.355	13.481	12.688	12.997	38.606	37.263	37.831	55.041	53.154	54.264	17.655	18.291	17.902	35.618	34.837	35.324	613.315	590.824	604.559	6.675	6.112	6.384
	G6	4.725	5.046	4.928	6.789	7.523	7.137	13.529	12.378	13.033	38.006	37.755	37.994	54.589	53.364	53.779	18.617	17.522	18.252	35.381	34.572	34.988	618.442	597.215	592.368	6.718	6.246	6.481
	G7	5.118	5.096	5.174	7.422	6.962	7.033	13.702	13.212	12.537	37.899	38.732	38.118	54.586	53.795	53.703	17.422	18.192	18.086	34.778	35.576	35.183	583.472	612.339	612.174	6.707	6.092	6.489
	G8	4.927	5.035	4.997	6.547	7.354	6.855	12.873	13.748	12.918	38.369	37.494	38.049	53.376	54.648	54.006	17.556	18.598	18.000	34.866	35.584	34.905	594.380	614.525	599.073	6.375	6.874	6.429
	G9	4.782	4.763	4.737	7.066	6.582	7.002	12.646	13.303	13.017	38.311	37.992	38.207	54.679	53.184	54.074	18.433	17.545	17.961	34.653	35.719	35.137	600.198	582.170	625.608	6.328	6.674	6.528
